# Supplementary material for: Occurrence and Dietary Exposure to Acrylamide from Foods Consumed within and outside Main Meals in Singapore
Source: Foods. 2023 Aug 11;12(16):3022. doi: 10.3390/foods12163022 (PMC10453405; doi:10.3390/foods12163022)
Supplement: Supplementary file 1 [file foods-12-03022-s001.zip]

Archive with 1 entries (1 files):
- foods-2533175-supplementary.pdf
